# Supplementary material for: Anxiety and Depression in Chinese Students During the COVID-19 Pandemic: A Meta-Analysis
Source: Front Public Health. 2021 Aug 17;9:697642. doi: 10.3389/fpubh.2021.697642 (PMC8416059; doi:10.3389/fpubh.2021.697642)
Supplement: Supplementary file 1 [file Table_1.XLSX]

## Sheet: Sheet1
author	case	number	participant	outcome	city	time	measure
XL Zhang 2020	237	1538	undergraduate	anxiety	other city	N	GAD-7
LL Zhang 2020	1829	7833	undergraduate	anxiety	multi city	spread and burst	GAD-7
YJ Zhang 2020	313	838	undergraduate	anxiety	Wuhan and Hubei	N	produce by themself
XQ Ji 2020	140	1013	undergraduate	anxiety	the city around	spread and control	SAS
Y Wang 2020	1781	3178	undergraduate	anxiety	the city around	N	SAS
XL Zhu 2020	687	1482	middle student	anxiety	multi city	spread and burst	GAD-7
L Tang 2020	1047	3512	middle student	anxiety	the city around	N	other
SW Li 2020	87	396	elementary student	anxiety	other city	spread and burst	SCARED
X Cao 1 2020	18568	56064	elementary student	anxiety	the city around	spread and burst	produce by themselves
cao 2020	1778	7143	undergraduate	anxiety	other city	N	GAD-7
SJ zhou 2020	3020	8079	middle student	anxiety	multi city	decay period	GAD-7
XH Zhang 2020	472	1209	undergraduate	mix	the big city	spread and burst	GAD-7
HY Sun 2020	998	1682	undergraduate	mix	other city	N	N
X Cao 2 2020	48870	70158	middle student	mix	the city around	spread and burst	produce by themselves
YY Yang 2020	193	1667	undergraduate	strong	other city	spread and burst	other
XQ Yu 2020	13	2074	middle student	strong	other city	spread and burst	N
HL He 2020	1047	2895	middle student	strong	N	spread and control	other
S Tang 1 2020	19	640	elementary student	anxiety	N	N	SAS
S Tang2 2020	46	233	middle student	anxiety	N	N	SAS
MD Mo 1 2020	931	4928	elementary student	anxiety	the city around	decay period	SCARED
MD Mo 1 2020	114	464	middle student	anxiety	the city around	decay period	SCARED
XN Wang 2020	197	410	middle student	anxiety	multi city	decay period	GAD-7
MS Liu 2020	86	611	undergraduate	anxiety	the big city	N	SAS
HY Fan 2020	2066	4148	undergraduate	anxiety	multi city	spread and control	SAS
L Ma 2020	118	516	undergraduate	anxiety	other city	N	SCL-90
HJ Chang 2020	900	3881	undergraduate	anxiety	the big city	spread and burst	GAD-7
X Yao 2020	9	84	undergraduate	anxiety	N	spread and control	GAD-7
JM Ding 2020	1039	3055	undergraduate	anxiety	other city	spread and burst	produce by themselves
J Lin 2020	3986	10336	middle student	anxiety	the city around	controland decay period	other
wang 2020	557	3611	undergraduate	anxiety	multi city	N	SAS
