# Supplementary material for: Anxiety and Depression in Chinese Students During the COVID-19 Pandemic: A Meta-Analysis
Source: Front Public Health. 2021 Aug 17;9:697642. doi: 10.3389/fpubh.2021.697642 (PMC8416059; doi:10.3389/fpubh.2021.697642)
Supplement: Supplementary file 2 [file Table_2.XLSX]

## Sheet: Sheet1
author	case	number	participant	outcome	city	time	measure
ZC Zhao 2020	34	376	undergraduate	mix	N	N	produce by themselves
XL Zhang 2020	528	1486	undergraduate	depression	other city	N	PHQ-9
XH Zhang 2020	472	1209	undergraduate	mix	the big city	spread and burst	PHQ-9
LL Zhang 2020	3053	7833	undergraduate	depression	multi city	spread and burst	PHQ-9
HY Sun 2020	998	1682	undergraduate	mix	other city	N	N
XL Zhu 2020	894	1482	undergraduate	depression	multi city	spread and burst	PHQ-9
XQ Ji 2020	247	1013	undergraduate	depression	the city around	spread and control	SDS
DX Zhang 2020	255	706	undergraduate	depression	multi city	N	N
L Tang 2020	924	3512	middle student	depression	the city around	N	other
HL He 2020	1410	2895	middle student	depression	N	spread and control	other
Y Wang 2020	41	396	middle student	depression	other city	spread and burst	other
YY Yang 2020	257	1667	undergraduate	depression	other city	spread and burst	PQEEPH
Zhou 2020	3533	8079	middle student	depression	multi city	decay period	PHQ-9
HL Cai 2020	1672	17420	undergraduate	depression	the big city	spread and burst	PHQ-9
S Tang 1 2020	19	640	elementary student	depression	N	spread and burst	CDI
S Tang2 2020	46	233	middle student	depression	N	spread and burst	CDI
SM Liu 2020	101	611	undergraduate	depression	the big city	N	SDS
H Xiao 2020 1	146	471	undergraduate	depression	Wuhan and Hubei	spread and burst	PHQ-9
H Xiao 2020 2	539	2082	undergraduate	depression	Wuhan and Hubei	spread and burst	PHQ-9
H Xiao 2020 3	88	302	undergraduate	depression	the city around	spread and burst	PHQ-9
H Xiao 2020 4	302	1111	undergraduate	depression	other city	spread and burst	PHQ-9
L Ma 2020	138	516	undergraduate	depression	other city	N	other
JH Chang 2020	659	3881	undergraduate	depression	the big city	spread and burst	PHQ-9
X Yao 2020	21	84	undergraduate	depression	N	spread and control	PHQ-9
QX Yu 2020	53	2074	middle student	depression	other city	spread and burst	PQEEPH
MJ Ding 2020	303	3055	undergraduate	depression	other city	spread and burst	produce by themselves
J Lin 2020	3464	10336	middle student	depression	multi city	controland decay period	other
Y Wang 2020	1781	3178	undergraduate	depression	multi city	N	SDS
